# Supplementary material for: Increased adverse events following third dose of BNT162b2/Pfizer vaccine in those with previous COVID-19, but not with concurrent influenza vaccine
Source: PLOS Glob Public Health. 2023 Feb 17;3(2):e0001053. doi: 10.1371/journal.pgph.0001053 (PMC10021629; doi:10.1371/journal.pgph.0001053)
Supplement: S1 Data — (CSV) [file pgph.0001053.s001.csv]

KEY
Gender	0=F;1=M
Self-Reported PCR/AB/Symptoms	0=Yes;1=No
COVID-19 Symptoms	0=Yes;1=No
Had Flu Vaccine	0=Yes;1=No
Flu Vaccine AEs	0=Yes;1=No
Flu/Covid Vaccine Symptom Severity	0=none;1=mild;2=mod;3=sev;4=verysev
Flu/Covid Vaccine SymptomOnset	0=?24hr;1=>24hr
Flu/Covid Vaccine Symptom Duration	0=?24hr;1=>24hr
RAW DATA
CHOIS	Age	Gender	SelfReport_PCR_Positive	SelfReport_AB_Positive	PriorCovidSymptoms	LongCovid	Covid_Fatigue	Covid_Fever	Covid_Cough	Covid_LossTasteSmell	Covid_Diarrhea	Covid_Other	SeasonalFluJab	Flu_PainAtSite_Severity	Flu_PainAtSite_Onset	Flu_PainAtSite_Duration	Flu_RednessAtSite_Severity	Flu_RednessAtSite_Onset	Flu_RednessAtSite_Duration	Flu_Swelling_Severity	Flu_Swelling_Onset	Flu_Swelling_Duration	Flu_Fever_Severity	Flu_Fever_Onset	Flu_Fever_Duration	Flu_NauseaVom_Severity	Flu_NauseaVom_Onset	Flu_NauseaVom_Duration	Flu_Diarrhea_Severity	Flu_Diarrhea_Onset	Flu_Diarrhea_Duration	Flu_Headache_Severity	Flu_Headache_Onset	Flu_Headache_Duration	Flu_Fatigue_Severity	Flu_Fatigue_Onset	Flu_Fatigue_Duration	Flu_Myalgia_Severity	Flu_Myalgia_Onset	Flu_Myalgia_Duration	Flu_Arthralgia_Severity	Flu_Arthralgia_Onset	Flu_Arthralgia_Duration	Flu_SwollenNodes_Severity	Flu_SwollenNodes_Onsett	Flu_SwollenNodes_Duration	Covid_Dose1_Pain	Covid_Dose1_Swelling	Covid_Dose1_Redness
1	46	0	1	1	1		1	1	1	1	1	1	1																																		1	1	1
0	41	1	1	1	1	1	1	1	1	1	1	1	1																																		0	1	1
1	54	0	1	1	1	0	1	1	1	1	1	1	1																																		0	1	1
0	43	0	0	1	0		1	1	1	0	1	1	1																																		1	1	1
1	38	0	0	1	0		0	0	0	1	1	1	1																																		0	1	1
0	56	0	1	1	1		1	1	1	1	1	1	1																																		1	1	1
1	28	0	1	1	1	0	1	1	1	1	1	1	1																																		1	1	1
1	34	0	0	1	1		1	1	1	1	1	1	1																																		1	1	1
1	54	1	1	1	1		1	1	1	1	1	1	1																																		1	1	1
0	56	1	1	1	1		1	1	1	1	1	1	1																																		1	1	1
1	26	0	1	1	1		1	1	1	1	1	1	1																																		1	1	1
1	30	0	1	1	1		1	1	1	1	1	1	1																																		0	1	1
1	26	0	0	0	1		1	1	1	1	1	1	1																																		1	1	1
0	58	0	1	0	1		1	1	1	1	1	1	1																																		1	1	1
1	35	0	0	1	1	0	1	1	1	1	1	1	1																																		0	1	1
1	61	0	1	1	1		1	1	1	1	1	1	1																																		1	1	1
1	39	0	1	1	1	0	1	1	1	1	1	1	1																																		1	1	0
0	52	0	1	0	1		1	1	1	1	1	1	1																																		1	1	1
0		0	1	0	1	1	1	1	1	1	1	1	1																																		1	1	1
1	31	1	1	1	1		1	1	1	1	1	1	1																																		1	1	1
1	34	0	1	1	0		0	0	0	1	0	1	1																																		1	1	1
0	64	0	0	0	0	1	0	1	0	0	1	1	1																																		1	1	1
1	57	0	1	1	1		1	1	1	1	1	1	1																																		1	1	1
1		0	1	1	1		1	1	1	1	1	1	1																																		0	1	1
1	57	1	1	1	1		1	1	1	1	1	1	1																																		0	1	1
0	57	0	1	1	1		1	1	1	1	1	1	1																																		1	1	1
1	62	0	1	1	1		1	1	1	1	1	1	1																																		1	1	1
0	47	0	0	0	0		0	1	0	0	1	1	1																																		1	1	1
1	57	0	1	0	1		1	1	1	1	1	1	1																																		1	1	1
1	47	0	1	1	1		1	1	1	1	1	1	1																																		1	1	1
1	50	0	1	1	1	1	1	1	1	1	1	1	1																																		1	1	1
1	58	0	1	1	1		0	0	1	1	1	1	1																																		1	1	1
0	51	0	0	0	0		0	0	0	0	1	0	1																																		1	0	0
0	42	1	0	0	0		0	0	0	0	1	0	1																																		1	1	1
1	38	0	1	1	0		0	0	0	1	1	0	1																																		1	1	1
1	40	0	1	1	1		1	1	1	1	1	1	1																																		1	1	1
1	59	0	0	1	1		1	1	1	1	1	1	1																																		1	1	1
0	35	0	1	1	0		0	1	1	1	1	0	1																																		0	1	1
1	25	0	1	1	1		1	1	1	1	1	1	1																																		1	1	1
1		0	0	0	1	0	1	1	1	1	1	1	1																																		1	1	1
0	51	0	1	0	0		1	1	0	1	1	1	1																																		1	1	1
0	53	0	1	1	0		0	0	0	1	1	1	1																																		1	1	1
0	30	1	1	1	0		0	1	0	1	1	1	0	2	0	1	0			0			0			0			0			2	1	1	2	1	1	0			0			0			1	1	1
1	56	0	0	1	0		0	0	0	0	1	0	0	0			0			0			0			0			0			0				0	1	0			0			0			1	1	1
1	29	0	0	1	1		1	1	1	1	1	1	0	1	0	0	0			0			0			0			0			0			1	0	0	1	0	0	0			0			1	1	1
0	51	0	1	1	1		1	1	1	1	1	1	0	1	0	0	1	0	0	0			0			0			0			1	0	1	0			0			1	0	1	0			1	1	1
1	34	0	1	1	1		1	1	1	1	1	1	0	1	0	0	0			0			0			0			0			0			0			1	0	1	0			0			1	1	1
1	54	0	1	1	1		1	1	1	1	1	1	0	1	0	0	0			0			0			0			0			0			0			0			0			0			1	1	1
1	54	1	1	1	1		1	1	1	1	1	1	0	2	0	1	0			0			0			0			1	1	0	1	0	0	0			1	0	1	0			0			1	1	1
0	66	0	0	0	1		1	1	1	1	1	1	0	0			0			0			0			0			0			0			0			0			0			0			1	1	1
0	59	0	0	0	0		0	0	0	1	0	1	0	0			0			0			0			0			0			0			0			0			0			0			1	1	1
0	40	0	1	0	0		0	1	1	0	1	0	0	1	0	0	0			0			0			0			0			1	0	0	1	0	0	0			0			0			0	1	1
1	55	0	1	1	1	0	1	1	1	1	1	1	0	0			0			0			0			0			0			0			0			1	0	0	0			0			1	1	1
0	50	0	0	0	0		0	0	0	1	1	0	0	1	0	1	0			0			0			0			0			0			0			0			0			0			1	1	1
0	61	0	0	1	0		0	0	1	0	0	1	0	1	0	0	0			0			0			0			0			0			0			0			0			0			1	1	1
0	49	0	1	1	1		1	1	1	1	1	1	0	1	0	0	0			0			0			0			0			1	0	0	0			1	0	0	0			0			1	1	1
0	42	0	0	0	1		1	1	1	1	1	1	0	1	0	0	0			0			0			0			0			0			1	1	1	1	0	0	0			0			1	1	1
0	64	0	0	0	0		0	0	0	1	1	1	0	1	0	1	0			0			0			0			0			0			0			0			0			0			0	1	1
0	53	0	1	1	1		1	1	1	1	1	1	0	1	0	0	0			0			0			0			0			0			0			0			0			0			1	1	1
0	46	0	1	0	1		1	1	1	1	1	1	0	0			0			0			0			0			0			0			0			0			0			0			1	1	1
1	44	0	1	1	1	1	1	1	1	1	1	1	0	1	0	0	0			0			0			0			0			1	0	0	1	1	1	0			0			0			1	1	1
1	65	0	1	1	1	0	1	1	1	1	1	1	0	1	0	1	0			0			0			0			0			0			0			0			0			0			0	1	1
1	41	0	1	1	1	1	1	1	1	1	1	1	0	2	0	0	0			0			0			0			0			0			0			2	0	0	0			0			1	1	1
1	57	0	1	1	1		1	1	1	1	1	1	0	1	1	0	0			0			0			0			0			0			0			0			0			0			1	1	1
1	30	0	1	1	1		1	1	1	1	1	1	0	2	0	1	1	0	0	0			0			0			0			0			0			1	0	0	0			0			0	0	1
1	44	0	1	1	1	0	1	1	1	1	1	1	0	1	0	1	0			0			0			0			0			1	0	0	1	0	0	1	0	0	0			0			1	1	1
0		0	0	0	0		0	0	1	1	0	1	0	0			0			0			0			0			0			0			0			0			0			0			1	0	0
0	55	0	1	0	0		0	0	1	0	1	1	0	0			0			0			0			0			0			0			0			0			0			0			1	1	1
1	25	0	0	1	1		1	1	1	1	1	1	0	1	0	0	0			0			0			2	0	0	0			2	0	1	2	0	1	2	0	1	0			0			1	1	1
1	42	0	0	1	0		0	1	1	0	1	1	0	0			0			0			0			0			0			0			0			1	0	0	0			0			1	1	1
1	39	0	1	1	1		1	1	1	1	1	1	0	1	0	0	1	0	0	0			0			0			0			1	0	0	0			0			0			0			1	1	1
1	50	0	1	1	1	0	1	1	1	1	1	1	0	1	0	0	1	0	0	0			0			0			0			0			0			1	0	0	0			0			1	1	1
1	61	0	1	1	1	1	1	1	1	1	1	1	0	0			0			0			0			0			0			0			0			0			0			0			1	1	1
1	38	0	0	1	0		1	1	1	0	1	1	0	1	0	0	0			0			0			0			0			0			0			0			0			0			1	1	1
0	58	0	0	0	0		0	1	0	0	1	1	0	1	0	1	0			0			0			0			0			0			0			0			0			0			1	1	1
1	57	0	0	0	1		1	1	1	1	1	1	0	0			0			0			0			0			0			0			0			1	0	0	0			0			0	0	0
1	60	0	0	0	0		1	1	0	0	1	0	0	2	0	0	0			0			1	0	0	0			0			1	0	0	0			0			0			0			0	1	0
1	63	1	1	1	1		1	1	1	1	1	1	0	0			0			0			0			0			0			0			0			0			0			0			1	1	1
1	37	0	1	0	1		1	1	1	1	1	1	0	1	0	1	0			1	0	0	0			0			1	0	1	2	0	1	3	1	1	2	1	1	2	1	1	3	1	1	1	1	1
1	57	0	1	1	1		1	1	1	1	1	1	0	0			0			0			0			0			0			0			0			0			0			0			1	1	1
1	48	0	1	1	1	0	1	1	1	1	1	1	0	1	0	1	1	1	1	0			1	1	0	0			0			1	0	0	0			1	0	1	0			0			0	0	0
1	27	1	1	0	1		1	1	1	1	1	1	0	2	0	0	0			1	0	0	0			0			0			0			0			2	0	0	0			0			1	1	1
1	26	0	1	1	1		1	1	1	1	1	1	0	1	0	0	0			0			0			0			0			0			0			0			0			0			0	1	1
1	45	1	1	1	1	1	1	1	1	1	1	1	0	0			0			0			0			0			0			0			0			0			0			0			0	1	1
1	50	0	1	1	1		1	1	1	1	1	1	0	2	1	0	0			0			0			0			0			0			1	1	0	0			0			2	1	1	1	1	1
1	25	0	1	1	0		0	0	0	1	1	1	0	2	0	0	1	0	0	1	0	0	0			1	0	0	0			3	0	0	3	0	0	3	0	0	1	0	0	0			1	1	1
0	68	1	0	1	1		1	1	1	1	1	1	0	1	0	1	0			0			0			0			0			0			0			0			0			0			1	1	1
0	50	0	0	0	1		1	1	1	1	1	1	0	1	1	1	0			0			0			0			0			0			0			0			0			0			1	1	1
0	54	0	1	1	1		1	1	1	1	1	1	0	1	0	0	0			0			0			0			0			0			0			1	0	0	0			0			1	1	1
0	55	0	1	1	1		1	1	1	1	1	1	0	1	0	0	0			0			0			0			0			0			0			0	0	0	0			0			0	1	1
1	31	0	0	1	1		1	1	1	1	1	1	0	0			0			0			0			0			0			2	0	0	2	0	0	3	0	0	3	0	0	0			1	1	1
0	45	0	1	1	1		1	1	1	1	1	1	0	1	0	0	0			0			0			0			0			0			0			0			0			0			0	0	1
0	44	1	1	1	1		1	1	1	1	1	1	0	1	0	1	0			0			0			0			0			0			0			1	0	1	0			0			1	1	1
0	60	0	0	0	0	1	0	1	0	0	1	0	0	1	0	1	0			1	0	0	0			0			0			0			0			0			0			1	0	1	1	1	1
0	32	0		1	0		0	1	1	1	1	0	0	1	0	0	0			0			0			0			0			1	0	0	0			1	0	0	0			0			1	1	1
1	52	1	1	1	1		1	1	1	1	1	1	0	0			0			0			0			0			0			0			0			0			0			0			1	1	1
1	45	1	1	1	0		0	0	0	1	1	1	0	1	0	0	0			1	0	1	0			0			0			2	0	1	2	1	1	0			0			0			1	1	1
1	49	0	1	1	1		1	1	1	1	1	1	0	1	0	0	0			0			0			0			0			0			0			0			0			0			1	1	1
1	24	0	0	0	0		0	1	1	0	1	1	0	0			0			0			0			0			0			0			0			0			0			0			0	1	1
1	59	0	0	0	0		0	0	0	0	0	1	0	2	0	1	1	0	0	1	1	1	0			0			0			0			0			0			0			0			0	1	0
0	58	0	1	0	0		1	1	1	0	1	1	0	1	0	0	0			0			0			0			0			1	0	1	1	0	1	0			0			0			1	1	1
1	61	0	1	1	1		1	1	1	1	1	1	0	1	0	0	0			1	0	0	0			0			0			0			1	1	1	1	0	0	0			0			1	1	1
1	68	1	1	1	1		1	1	1	1	1	1	0	0			0			0			0			0			0			0			0			0			0			0			1	1	1
1	51	1	1	0	0		0	1	0	0	1	1	0	2	0	1	1	0	1	0			0			0			0			1	1	1	1	1	1	3	1	1	2	1	1	0			1	1	1
0	30	0	0	0	0		0	0	0	0	1	1	0	1	0	0	0			0			0			0			0			0			0			1	0	0	0			0			1	1	1
0	52	0	1	0	0		0	0	0	0	1	1	0	0			0			0			0			0			0			1	0	0	0			0			0			0			1	1	1
1	47	1	1	1	1		1	1	1	1	1	1	0	1	0	1	0			0			0			0			0			1	0	0	0			1	0	1	0			0			1	1	1
1	34	0	1	0	1		1	1	1	1	1	1	0	3	0	0	0			0			2	0	1	1	1	0	0			2	0	1	2	0	1	2	1	1	2	1	1	1	1	0	1	1	1
0	43	0	1	0	0		1	1	0	1	1	1	0	1	0	0	0			0			0			0			0			0			0			0			0			0			1	1	1
1	30	0	1	1	1		1	1	1	1	1	1	0	1	0	0	0			0			0			0			0			1	0	0	1	0	0	0			0			0			1	1	1
1	54	0	0	1	0		1	1	0	0	1	1	0	1	0	0	0			0			0			0			0			0			0			0			0			0			1	1	1
1	32	0	0	0	0		0	1	0	1	1	0	0	3	0	1	0			0			1	0	0	0			0			2	0	0	3	0	1	2	0	1	1	0	1	1	0	0	1	1	1
1	65	0	1	1	1		1	1	1	1	1	1	0	0			0			0			0			0			0			0			0			0			0			0			1	1	1
1	66	0	0	1	1		1	1	1	1	1	1	0	1	1	1	0			0			0			0			0			0			1	1	0	1	0	0	0			0			1	1	1
1	52	0	1	0	1		1	1	1	1	1	1	0	1	0	0	1	0	0	0			0			0			0			0			0			0			0			0			0	1	1
1	36	0	0	1	1		1	1	1	1	1	1	0	1	0	0	0			0			0			0			0			0			0			1	0	0	0			0			0	0	1
1	49	0	1	1	0		0	0	0	1	1	1	0	1	0	0	0			0			0			0			0			0			0			1	0	1	0			0			1	1	1
1	63	0	1	1	1		1	1	1	1	1	1	0	0			0			1	0	1	0			0			0			0			0			1	0	0	0			0			1	1	1
1	63	0	0	0	0		0	0	1	0	1	0	0	1	0	1	0			0			0			0			0			1	0	0	1	0	0	0			0			0			1	1	1
1	54	0	1	0	1		1	1	1	1	1	1	0	1	0	0	1	0	0	0			0			0			0			0			0			1	0	0	0			0			1	1	1
1	63	1	1	1	1		1	1	1	1	1	1	0	1	0	0	0			1	0	0	1	0	0	0			0			1	0	0	2	0	0	1	0	0	0			0			1	1	1
1	61	0	1	1	1		1	1	1	1	1	1	0	0			0			0			0			0			0			0			0			0			0			0			1	1	1
1	49	0	1	0	1		1	1	1	1	1	1	0	1	0	0	0			0			0			0			0			0			0			0			0			0			1	1	1
1	57	0	0	0	1		1	1	1	1	1	1	0	2	0	1	1	0	0	0			0			0			0			0			0			0			0			0			0	1	1
1	40	1	1	1	1		1	1	1	1	1	1	0	1	0	1	1	0	1	1	0	1	0			0			0			0			0			0			0			0			1	1	1
1	58	0	1	0	1		1	1	1	1	1	1	0	1	0	1	1	0	0	1	0	1	0			3	1	1	3	0	1	1	0	1	2	0	1	1	0	1	0			0			1	1	1
1	60	1	1	1	1		1	1	1	1	1	1	0	2	0	1	1	0	1	2	0	1	2	1	1	2	1	1	3	1	1	3	0	1	2	1	1	2	1	1	2	1	1	0			1	1	1
1	24	0	1	1	1		1	1	1	1	1	1	0	0			0			0			0			0			0			1	0	0	1	0	0	2	0	1	0			0			1	1	1
1	58	0	0	1	0		0	1	1	0	1	1	0	0			0			0			0			0			0			0			0			0			0			0			1	1	1
1	58	0	1	1	1		1	1	1	1	1	1	0	1	0	1	1	0	0	0			0			0			0			1	0	0	1	0	0	1	0	0	0			0			1	1	1
1	63	1	1	1	1		1	1	1	1	1	1	0	0			0			0			0			0			0			0			0			0			0			0			1	1	1
1	37	0	1	1	1		1	1	1	1	1	1	0	1	1	0	0			0			0			0			0			0			0			0			0			0			1	1	1
1	22	0	0	1	0		0	1	0	1	1	0	0	0			0			0			0			0			0			1	0	0	2	0	1	1	0	0	0			0			1	1	1
1	60	0	1	0	1		1	1	1	1	1	1	0	1	0	0	0			0			0			0			0			0			0			0			0			0			1	1	1
1	54	0	1	0	1		1	1	1	1	1	1	0	0			0			0			0			0			0			0			0			0			0			0			1	1	1
1	45	0	0	0	1		1	1	1	1	1	1	0	1	0	1	1	0	0	0			0			0			0			0			0			0			0			0			0	1	0
0	29	0	1	0	0		0	1	1	0	0	0	0	2	0	1	1	0	1	1	1	0	0			0			0			0			0			1	1	0	0			0			1	1	1
1	50	0	0	1	0		0	1	0	0	1	1	0	1	0	0	1	0	0	0			0			0			0			0			3	1	1	3	1	1	3	1	1	0			1	1	1
1	42	0	1	1	1		1	1	1	1	1	1	0	2	0	1	0			0			0			0			0			1	0	0	1	0	0	0			1	0	0	0			0	1	1
1	52	0	0	1	1		1	1	1	1	1	1	0	1	0	0	0			0			0			0			0			0			0			0			0			0			1	1	1
1	48	0	1	0	1		1	1	1	1	1	1	0	1	0	0	0			1	0	0	0			0			0			0			0			1	0	0	0			0			1	1	1
1	51	0	0	1	0		0	1	1	0	1	1	0	0			0			0			1	0	0	0			0			1	0	0	2	0	0	2	0	0	0			0			1	1	1
1	33	0	1	0	0		1	1	0	1	1	1	0	2	0	1	0			0			0			0			0			0			0			0			0			0			0	1	1
1	29	0	0	1	0		1	1	1	0	1	0	0	1	0	0	0			0			0			0			0			0			0			0			0			0			1	1	1
1	37	0	1	1	1		1	1	1	1	1	1	0	1	0	1	1	0	0	1	0	0	0			0			0			0			0			0			0			0			0	0	0
1	46	0	0	1	1		1	1	1	1	1	1	0	1	0	0	0			0			0			0			0			1	0	0	1	0	0	0			0			0			1	1	1
1		0	1	1	1		1	1	1	1	1	1	0	0			0			0			0			0			0			0			0			1	0	0	0			0			1	1	1
1	69	0	1	0	1		1	1	1	1	1	1	0	1	0	0	0			0			0			0			0			0			0			0			0			0			1	1	1
1	33	0	1	0	1		1	1	1	1	1	1	0	2	0	1	1	0	0	1	0	1	0			0			0			1	0	0	2	1	1	0			0			0			1	1	1
1	39	0	0	0	0		0	0	0	0	1	0	0	2	0	1	0			0			0			0			0			0			0			0			0			0			0	1	1
1	51	0	1	1	1		1	1	1	1	1	1	0	1	0	0	0			0			0			0			0			1	0	0	1	0	1	1	0	1	1	1	1	1	1	1	1	1	1
1	58	0	0	0	0		1	1	0	0	1	1	0	1	0	1	0			0			0			0			0			0			0			1	0	1	0			0			1	1	1
1	47	0	0	1	0		1	1	1	0	1	1	0	0			0			0			0			0			0			0			0			0			0			0			1	1	1
1	68	0	1	1	1		1	1	1	1	1	1	0	0			0			0			0			0			0			0			0			0			0			0			1	1	1
1	46	1	1	1	1		1	1	1	1	1	1	0	1	0	0	1	0	0	0			0			0			0			0			0			1	0	0	0			0			1	1	1
1	50	0	1	1	1		1	1	1	1	1	1	0	0			0			0			0			0			0			0			0			0			0			1	0	1	1	1	1
1	51	0	1	0	1		1	1	1	1	1	1	0	1	0	0	0			0			0			0			0			1	0	0	0			0			0			0			0	1	1
1	42	0	0	1	0		0	1	1	0	1	0	0	1	1	0	0			1	0	0	0			0			0			0			0			0			0			0			1	1	1
1	39	0	1	1	1		1	1	1	1	1	1	0	2	0	1	1	0	1	2	0	1	0			0			0			2	0	1	1	0	1	2	0	1	1	0	1	0			1	1	1
1	0	0	1	1	1		1	1	1	1	1	1	0	1	0	1	1	0	1	1	0	1	0			0			2	1	1	1	1	1	3	1	1	0			0			0			1	0	1
1	38	0	0	1	0		0	1	0	0	0	1	0	1	0	0	0			0			0			0			0			0			0			0			0			0			0	1	1
1	40	0	0	0	1		1	1	1	1	1	1	0	0			0			0			0			0			0			0			0			0			0			0			1	1	1
1	62	1	0	1	0		0	0	0	1	1	1	0	2	0	1	1	0	0	1	0	1	2	0	1	1	0	0	0			2	0	0	2	0	1	2	0	1	2	0	0	0			1	1	1
1	58	0	0	0	0		0	0	0	1	1	0	0	1	0	0	0			0			0			0			0			0			0			0			0			0			1	1	1
1	56	0	0	0	1		1	1	1	1	1	1	0	1	0	0	1	0	0	1	0	0	0			0			0			0			0			0			0			0			1	1	1
1	54	0	1	1	1		1	1	1	1	1	1	0	1	0	1	0			0			0			0			0			0			0			0			0			0			1	1	1
1	63	0	0	0	0		0	1	0	1	1	0	0	1	1	0	1	1	0	0			0			0			0			0			0			0			0			0			1	1	1
1	34	0	1	1	1		1	1	1	1	1	1	0	2	0	0	0			0			0			0			0			1	0	0	1	0	0	0			0			0			1	1	1
1	33	0	1	1	0		0	1	0	1	1	0	0	1	0	0	1	0	0	0			0			0			0			1	0	0	1	0	0	1	0	0	0			0			1	1	1
1	59	1	1	1	1		1	1	1	1	1	1	0	1	0	0	0			0			0			0			0			0			0			0			0			0			1	1	1
1	49	0	0	1	0		1	0	0	1	0	0	0	0			0			0			0			0			0			0			1	0	0	0			0			0			1	1	1
1	65	0	1	1	1		1	1	1	1	1	1	0	1	0	0	0			0			0			0			0			0			0			1	0	0	0			0			0	0	0
1	29	0	0	0	0		1	1	1	1	1	0	0	1	0	0	0			0			0			0			0			0			0			0			0			0			0	1	1
1	25	0	1	1	1		1	1	1	1	1	1	0	2	0	1	1	1	1	1	1	1	1	0	0	0			0			1	0	0	0			0			0			0			1	1	1
1	62	1	0	1	1		1	1	1	1	1	1	0	1	0	1	0			0			0			0			0			0			2	0	0	1	0	1	0			0			1	1	1
1	67	1	1	1	1		1	1	1	1	1	1	0	1	0	0	0			0			0			0			0			0			0			1	0	0	0			0			1	1	1
1	34	0	0	1	0		0	0	0	0	0	0	0	1	0	0	0			0			0			0			0			1	0	0	1	0	0	0			0			0			1	1	1
1	42	0	1	1	1		1	1	1	1	1	1	0	0			0			0			0			0			0			0			0			0			0			0			1	1	1
1		0	1	1	1		1	1	1	1	1	1	0	1	0	0	0			0			0			0			0			0			0			1	0	0	0			0			1	1	1
1	41	1	0	0	1		1	1	1	1	1	1	0	1	0	0	0			0			0			0			0			0			0			0			0			0			1	1	1
1	56	1	0	1	0		0	1	1	1	1	0	0	0			0			0			0			0			0			0			0			0			0			0			1	1	1
0	52	0	0	0	0		0	0	0	1	0	0	0	1	0	1	0			0			0			0			0			0			0			0			0			0			1	1	1
0	53	0	1	0	1		1	1	1	1	1	1	0	0			0			0			0			0			0			0			0			0			0			0			0	1	0
1	53	0	1	1	1		1	1	1	1	1	1	0	2	0	1	1	0	1	0			0			0			0			0			0			0			0			0			1	1	1
1	59	0	1	1	1	1	1	1	1	1	1	1	0	1	0	0	0			0			0			0			0			0			1	0	0	1	0	0	0			0			1	1	1
0	53	0	1	1	1		1	1	1	1	1	1	0	2	0	1	1	0	0	1	0	0	1	0	0	0			1	0	0	3	0	0	3	0	0	2	0	0	3	0	0	0			0	1	0
0	24	0	1	1	0		0	1	0	1	1	1	0	1	0	1	1	0	1	1	0	0	0			0			0			1	0	1	2	0	1	1	0	0	0			2	0	1	0	0	0
1	54	0	1	0	1	1	1	1	1	1	1	1	0	0			0			0			0			0			0			0			0			0			0			0			1	1	1
1	46	0	1	1	1		1	1	1	1	1	1	0	1	1	1	1	1	1	1	1	1	0			0			0			0			1	1	1	1	1	1	1	1	1	0			1	1	1
0	55	0	0	1	0		0	1	1	1	0	0	0	0			0			0			0			0			0			1	0	0	0			0			0			0			1	1	1
0	61	0	0	1	0		0	0	0	0	1	0	0	2	0	1	1	0	0	0			0			0			0			2	0	1	1	0	0	0			0			0			1	1	1
1	52	0	0	0	0		0	0	0	0	1	0	0	2	0	0	1	0	0	2	0	1	0			0			0			0			0			0			0			0			0	0	0
1	66	0	1	0	1		1	1	1	1	1	1	0	1	0	0	0			0			0			0			0			0			0			0			0			0			0	1	1
0	54	0	1	1	0		0	0	0	1	0	1	0	1	0	0	0			0			0			0			0			0			0			0			0			0			1	1	1
1	59	0	1	1	1		1	1	1	1	1	1	0	1	0	0	1	0	1	0			0			0			0			0			0			0			0			0			0	0	1
1	52	0	1	1	1		1	1	1	1	1	1	0	0			0			0			0			0			0			0			0			0			0			0			1	1	1
1	26	0	0	1	0		1	0	1	0	1	1	0	3	0	1	0			0			1	0	1	0			0			3	0	1	3	0	1	3	0	1	3	0	1	0			1	1	1
1	57	0	1	1	1		1	1	1	1	1	1	0	1	0	0	0			0			0			0			0			0			0			0			0			0			1	1	1
1	36	0	1		1		1	1	1	1	1	1	0	1	1	0	1	0	0	1	0	0	0			3	1	1	0			2	1	1	2	1	1	2	1	1	0			0			1	1	1
0	38	0	1	1	1		1	1	1	1	1	1	0	1	0	0	0			0			0			0			0			0			0			0			0			0			1	1	1
1	57	1	1	1	1		1	1	1	1	1	1	0	0			0			0			0			0			0			0			0			1	0	0	0			0			1	1	1
1	62	0	1	1	1		1	1	1	1	1	1	0	1	0	0	0			0			0			0			0			0			0			1	0	0	0			0			0	1	1
0	44	0	1	0	1		1	1	1	1	1	1	0	1	0	0	0			0			0			0			0			0			0			0			0			0			0	1	1
0	48	0	1	0	1		1	1	1	1	1	1	0	1	1	1	0			0			0			0			0			2	1	1	3	1	1	2	1	1	2	1	1	0			1	1	1
0	55	0	1	1	1	1	1	1	1	1	1	1	0	0			0			0			0			0			0			0			0			0			0			0			1	1	1
1	26	0	1	1	1	1	1	1	1	1	1	1	0	1	0	0	0			0			0			0			0			0			0			2	0	0	0			0			1	1	1
1	41	0	0	1	1		1	1	1	1	1	1	0	1	0	0	0			0			0			0			0			0			2	0	0	0			0			0			1	1	1
0	54	0	0	0	0		1	1	0	1	1	1	0	1	0	0	0			0			0			0			0			0			0			0			0			0			1	1	1
1	60	0	1	1	1		1	1	1	1	1	1	0	1	1	0	0			0			2	0	0	0			0			1	0	0	1	0	0	1	0	0	0			0			1	1	1
1	37	1	1	1	1		1	1	1	1	1	1	0	2	0	1	0			0			0			0			0			1	0	0	0			1	0	1	0			1	1	0	0	1	1
1	54	1	0	1	0		0	0	0	0	1	0	0	0			0			0			0			0			0			0			0			0			0			0			0	1	1
1	58	1	1	1	1		1	1	1	1	1	1	0	0			0			0			0			0			0			0			0			0			0			0			1	1	1
1	51	0	0	0	1	0	1	1	1	1	1	1	0	0			0			0			0			0			0			0			0			0			0			0			1	1	1
1	60	0	1	1	1	0	1	1	1	1	1	1	0	0			0			0			0			0			0			1	0	0	0			0			0			0			1	1	1
1	61	0	1	1	1	1	1	1	1	1	1	1	0	1	0	0	0			0			1	0	1	1	0	1	0			1	0	1	1	0	1	0			0			0			1	1	1
1	36	0	1	1	1		1	1	1	1	1	1	0	1	0	1	0			0			0			0			0			0			0			0			0			0			0	0	1
1	29	0	0	1	0		0	0	1	0	1	0	0	1	0	0	0			0			0			0			0			0			0			1	0	0	0			0			1	1	1
1	58	1	1	0	1		1	1	1	1	1	1	0	1	0	0	0			0			0			0			0			0			0			1	0	0	0			0			1	1	1
1	60	0	1	1	1		1	1	1	1	1	1	0	2	0	1	0			1	0	1	1	0	1	0			1	1	0	2	0	1	1	1	1	3	0	1	2	1	1	0			1	1	1
1	60	0	1	1	1		1	1	1	1	1	1	0	1	0	0	0			1	0	0	0			0			0			0			0			0			0			0			1	1	1
1	46	0	1	1	1		1	1	1	1	1	1	0	2	0	1	1	0	0	1	0	1	0			0			0			1	0	0	1	1	1	1	1	1	0			0			0	1	0
1	46	0	1	1	1	0	1	1	1	1	1	1	0	1	0	0	0			0			0			0			0			1	0	0	1	0	0	0			0			0			1	1	1
1	31	0	1	1	1	0	1	1	1	1	1	1	0	2	0	1	1	0	0	1	0	0	0			0			0			0			2	0	1	2	0	1	0			0			1	1	1
1	47	1	1	1	1		1	1	1	1	1	1	0	0			0			0			0			0			0			0			0			0			0			0			1	1	1
1	44	0	1	1	1	1	1	1	1	1	1	1	0	0			0			0			0			0			0			1	0	1	2	0	1	0			0			0			1	1	1
0	50	0	1	0	1		1	1	1	1	1	1	0	1	0	0	0			0			0			0			0			0			0			0			0			0			1	1	1
1	28	0	1	1	1		1	1	1	1	1	1	0	2	0	1	0			1	0	0	1	0	0	0			0			2	0	1	2	0	1	2	0	0	1	0	1	0			0	1	0
0	58	1	1	1	1	1	1	1	1	1	1	1	0	1	0	0	0			0			0			0			0			0			0			0			0			0			1	1	1
0	40	0	0	1	0		0	0	1	1	1	1	0	2	0	1	0			1	0	1	0			0			0			1	0	0	1	0	1	2	0	1	0			0			1	1	1
0	57	0	1	0	1		1	1	1	1	1	1	0	1	0	0	0			0			0			0			0			1	0	0	1	0	0	1	0	0	0			0			1	1	1
0	54	0	1	0	1		1	1	1	1	1	1	0	0			0			0			0			0			0			1	0	0	0			0			0			0			1	1	1
0	50	1	0	0	0		0	0	0	0	1	1	0	1	0	0	0			0			0			0			0			0			0			0			0			0			1	1	1
0	43	0	0	1	1	1	1	1	1	1	1	1	0	1	0	1	0			1	0	1	0			0			0			1	0	0	1	1	1	2	1	1	2	1	1	0			0	1	1
0	43	0	0	0	0		0	1	0	0	1	0	0	1	0	0	0			0			0			0			0			0			1	0	0	0			0			0			1	1	1
0	25	0	1	1	1	1	1	1	1	1	1	1	0	1	0	0	1	0	0	0			0			0			0			0			0			0			0			0			1	1	1
1	67	0	0	1	0		0	1	0	0	1	1	0	2	1	0	1	0	0	1	0	0	0			0			1	0	0	1	1	0	2	0	1	1	0	0	0			0			1	1	1
0	65	0	0	0	1		1	1	1	1	1	1	0	0			0			0			0			0			0			0			0			0			0			0			1	1	1
0	46	0	1	0	1	0	1	1	1	1	1	1	0	1	0	0	0			0			0			0			0			1	0	0	2	0	0	1	0	0	1	0	0	0			1	1	1
0	58	1	1	0	0		0	1	1	0	0	1	0	1	0	1	0			0			1	0	0	0			0			1	0	0	0			0			1	0	0	0			1	1	1
0	55	1	0	0	0	1	0	0	0	0	1	0	0	1	0	0	0			0			0			0			0			0			0			0			0			0			1	0	0
0	53	0	0	0	0	1	1	0	1	1	1	1	0	1	0	1	0			1	0	1	0			0			0			0			0			0			0			0			1	1	1
0		0	0	1	0		0	1	1	1	1	0	0	1	0	0	0			0			0			0			0			0			0			1	0	0	0			0			1	1	1
0	64	0	1	0	0		0	1	1	0	1	0	0	2	0	1	0			1	0	0	0			0			1	1	0	1	1	1	2	1	1	0			1	1	1	0			1	1	1
0	52	0	0	0	0	1	0	0	0	0	0	1	0	2	0	0	0			0			1	0	0	0			0			1	0	0	2	0	0	1	0	0	0			0			0	1	1
0	51	0	0	0	0	1	0	1	0	0	1	1	0	1	0	0	1	0	0	1	0	0	0			0			0			1	0	0	2	0	0	1	0	0	0			0			1	1	1
0	44	0	1	0	0		0	1	1	1	1	1	0	0			0			0			0			1	0	0	0			1	0	0	2	0	0	2	0	0	0			0			1	1	1
0	41	1	1	1	0		0	0	0	0	0	0	0	1	0	1	1	0	1	1	0	1	1	0	0	0			1	0	0	2	0	1	2	0	1	1	0	1	1	0	0	0			1	1	1
0	59	0	1	0	1	1	1	1	1	1	1	1	0	1	0	0	0			0			0			0			0			0			0			0			0			0			1	1	1
0	55	1	0	0	0		1	1	0	0	1	1	0	0			0			0			0			0			0			0			0			0			0			0			1	1	1
0	53	0	1	0	1		1	1	1	1	1	1	0	0			0			0			0			0			0			0			0			0			0			0			1	1	1
0	51	0	0	0	0	1	0	1	0	1	1	1	0	0			1	0	0	0			0			0			0			2	0	1	0			0			0			0			1	1	1
0	59	0	0	1	1		1	1	1	1	1	1	0	1	0	0	0			0			0			0			0			1	0	0	0			0			0			0			0	1	0
0	64	0	1	1	1	1	1	1	1	1	1	1	0	0			0			0			0			0			0			1	0	0	0			0			0			0			0	0	0
0	59	0	1	1	1		1	1	1	1	1	1	0	0			0			0			0			0			0			0			0			0			0			0			1	1	1
0	48	0	1	0	1		1	1	1	1	1	1	0	1	0	1	1	0	1	1	0	1	0			0			0			1	0	1	1	0	0	1	0	0	1	0	0	1	1	0	0	0	0
0	60	0	0	0	0		0	0	0	0	0	0	0	2	0	0	0			1	0	1	3	0	0	0			0			1	0	0	3	0	0	3	0	0	3	0	0	0			1	1	1
0	29	0	1	0	1	1	1	1	1	1	1	1	0	1	0	0	0			0			1	0	0	1	0	0	0			2	0	0	1	0	0	0			0			0			0	0	1
1	48	0	1	1	1	0	1	1	1	1	1	1	0	1	0	0	0			0			0			0			0			0			0			0			0			0			1	1	1
1	47	0	1	1	1	1	1	1	1	1	1	1	0	0			0			0			0			0			0			1	0	0	0			0			0			0			1	1	1
1	59	0	1	1	1		1	1	1	1	1	1	0	1	0	0	0			0			0			0			0			0			0			0			0			0			1	1	1
1	35	0	0	0	0		0	1	1	0	1	0	0	1	0	0	0			0			0			0			0			0			0			0			0			0			1	1	1
1	46	0	1	1	1		1	1	1	1	1	1	0	0			0			0			0			0			0			0			0			0			0			0			0	1	1
1	45	0	1	1	1		1	1	1	1	1	1	0	1	0	0	0			0			0			0			0			1	0	0	0			0			0			0			1	1	1
1	58	0	0	1	0		0	1	0	0	0	0	0	1	0	0	0			0			0			0			0			0			0			0			0			0			1	1	1
1	59	0	1	1	1		1	1	1	1	1	1	0	1	0	0	0			0			0			0			0			1	0	0	1	0	0	0			0			0			1	1	1
0	61	1	1	1	1		1	1	1	1	1	1	0	1	0	0	0			0			0			0			0			0			0			0			0			0			1	1	1
1		1	1	0	1		1	1	1	1	1	1	0	1	0	0	0			0			0			0			0			0			0			0			0			0			1	1	1
0	42	1	0	0	0		0	0	0	0	0	1	0	2	0	1	1	0	1	1	0	1	1	0	0	0			0			1	0	1	1	0	1	1	0	1	0			0			1	1	1
1	39	0	1	1	1	0	1	1	1	1	1	1	0	1	0	0	1	1	1	1	0	1	0			0			0			0			0			0			0			0			1	1	1
1	32	0	1	0	1		1	1	1	1	1	1	0	1	0	1	0			0			0			0			0			0			0			1	0	1	1	0	1	0			1	1	1
1	60	0	1	1	0		0	0	1	1	1	1	0	0			0			0			0			0			0			0			0			0			0			0			1	1	1
1	62	0	1	1	1	0	1	1	1	1	1	1	0	2	0	1	1	1	1	0			0			0			0			0			1	1	1	0			1	1	1	0			0	1	1
1	49	0	0	1	0		0	0	0	1	1	1	0	1	0	0	0			0			0			0			0			0			0			0			0			0			0	0	0
1	59	0	1	0	1		1	1	1	1	1	1	0	0			0			0			0			0			0			0			0			0			0			0			0	1	1
0	32	0	0	0	0		0	0	0	0	1	0	0	2	0	1	0			0			1	0	0	1	0	0	0			3	0	1	2	0	1	2	0	0	0			0			0	1	1
1	57	0	1	0	1		1	1	1	1	1	1	0	1	0	1	1	0	1	1	0	1	0			0			0			0			0			0			0			0			1	1	1
1	61	1	1	1	1	1	1	1	1	1	1	1	0	0			0			0			0			0			0			0			0			0			0			0			1	1	1
1	55	0	0	1	0		0	1	1	0	1	1	0	2	0	0	0			0			2	0	0	0			0			0			0			2	0	0	2	0	0	0			0	1	1
0	40	0	1	1	1	0	1	1	1	1	1	1	0	1	0	0	0			0			0			0			0			0			0			0			0			0			1	1	1
1	61	0	1	1	1		1	1	1	1	1	1	0	0			0			0			0			0			0			0			0			0			0			0			1	1	1
0	42	1	1	0	0		0	0	0	0	1	1	0	1	0	0	0			0			0			0			0			0			0			0			0			0			1	1	1
0	33	0	1	1	1		1	1	1	1	1	1	0	1	0	1	0			0			0			2	0	1	0			2	0	1	2	0	1	1	0	1	0			0			1	1	1
0	53	0	0	1	1	1	1	1	1	1	1	1	0	1	0	1	0			1	0	1	0			0			0			0			0			0			0			0			1	1	1
0	74	0	1	0	1	0	1	1	1	1	1	1	0	1	0	0	0			0			0			0			0			0			0			0			0			0			1	1	1
0	63	0	1	1	1	1	1	1	1	1	1	1	0	1	0	0	0			0			0			0			0			0			0			0			0			0			1	1	1
1	25	0	1	1	0		1	0	0	1	1	1	0	2	1	1	0			0			0			0			0			1	1	0	0			0			0			0			1	1	1
0	42	0	0	0	0		0	0	0	0	1	0	0	1	0	1	0			1	0	0	0			0			0			1	0	0	2	0	1	1	0	1	0			0			1	1	1
1		1	1	1	1		1	1	1	1	1	1	0	1	0	1	0			0			0			0			0			0			0			0			0			0			0	1	1
1	53	0	1	1	1		1	1	1	1	1	1	0	0			0			0			0			0			0			0			0			0			0			0			0	1	1
0	31	0	0	0	1		1	1	1	1	1	1	0	1	0	0	0			0			0			0			0			0	0		0			0			0			0			1	1	1
1	56	0	1	0	1		1	1	1	1	1	1	0	1	0	0	0			0			2	1	1	0			0			3	0	1	3	0	1	2	0	1	3	0	1	2	0	1	1	1	1
1	53	0	1	1	1	1	1	1	1	1	1	1	0	1	0	0	0			0			0			0			0			0			0			0			0			0			0	1	1
0	60	0	1	1	1		1	1	1	1	1	1	0	1	0	0	0			0			0			0			0			0			1	0	0	1	0	0	0			0			1	1	1
1	46	0	1	1	1	0	1	1	1	1	1	1	0	1	0	0	0			0			0			0			0			0			0			1	0	0	0			0			1	1	1
1	45	0	1	0	0	1	0	0	1	1	1	0	0	1	1	1	0			0			0			0			0			0			1	1	0	0			0			0			1	1	1
1	24	0	1	0	0	1	0	1	1	0	1	0	0	1	0	0	0			1	0	0	0			0			0			0			0			0			0			0			1	1	1
1	51	0	1	1	1		1	1	1	1	1	1	0	1	0	0	0			0			0			0			0			0			0			0			0			0			1	1	1
0	57	0	0	1	0		0	1	0	0	0	0	0	1	0	1	0			0			0			0			0			0			1	0	0	0			0			1	0	1	1	1	1
1	63	1	1	1	1	1	1	1	1	1	1	1	0	1	0	1	0			0			0			0			0			0			0			0			0			0			1	1	1
1	56	0	1	0	1		1	1	1	1	1	1	0	2	0	0	1	0	0	0			0			2	0	0	0			2	0	0	2	0	0	2	0	0	2	0	0	0			1	1	1
1	44	0	1	1	1		1	1	1	1	1	1	0	1	0	0	0			0			0			0			0			0			0			0			0			0			1	1	1
1	58	0	1	1	1		1	1	1	1	1	1	0	1	0	0	0			0			0			0			0			0			0			0			0			0			1	1	1
0	54	0	0	1	0		0	1	1	0	1	0	0	1	0	1	1	0	1	0			0			0			0			0			1	0	1	2	0	1	3	0	1	0			1	1	1
0	58	0	1	1	1	1	1	1	1	1	1	1	0	1	0	1	0			1	0	0	0			0			0			0			0			0			0			0			1	1	1
0	54	0	0	0	0	1	0	1	1	0	1	1	0	3	0	0	1	0	1	0			0			0			0			3	0	1	3	0	1	0			3	0	1	0			1	1	1
0	60	0	1	0	1		1	1	1	1	1	1	0	1	0	0	0			0			0			0			0			0			0			0			0			0			1	1	1
1	55	0	1	1	1		1	1	1	1	1	1	0	0			0			0			0			0			0			0			0			0			0			0			1	1	1
0	44	1	1	1	1		1	1	1	1	1	1	0	0			0			0			0			0			0			0			1	0	0	1	0	0	0			0			1	1	1
1	41	0	1	1	0	1	0	1	0	0	1	1	0	1	0	0	1	0	1	0			0			0			0			0			0			0			0			0			0	1	1
0	67	0	0	0	0	1	0	1	0	0	1	1	0	1	0	0	0				0	0	0			0			0			0			0			1	0	0	0			0			0	1	0
1	39	0	1	1	1		1	1	1	1	1	1	0	1	0	0	0			0			0			0			0			0			2	0	1	0			0			0			1	1	1
0	50	0	1	0	1		1	1	1	1	1	1	0	1	0	1	0			0			0			0			0			1	0	0	0			1	0	1	1	0	1	0			1	1	1
0	56	0	0	1	0	1	0	0	0	0	1	1	0	2	0	0	1	0	1	1	0	0	0			0			0			0			0			0			0			0			1	1	1
0	38	0	1	1	1		1	1	1	1	1	1	0	1	0	0	0			0			0			0			0			0			0			1	0	0	0			0			1	1	1
0	43	0	1	0	0	1	1	1	0	1	1	1	0	1	0	1	1	0	1	0			0			0			0			0			0			0			0			0			1	1	1
1	31	0	1	1	1		1	1	1	1	1	1	0	1	0	0	0			0			0			0			0			0			0			0			0			0			1	1	1
0	61	0	0	0	0		0	0	0	1	1	1	0	1	0	0	0			0			0			0			0			0			0			1	0	0	0			0			1	1	1
1	54	1	1	1	1	1	1	1	1	1	1	1	0	0			0			0			0			0			0			0			0			0			0			0			1	1	1
0	26	0	1	0	1		1	1	1	1	1	1	0	1	0	1	0			0			0			0			0			0			0			0			0			0			1	1	1
1	35	0	1	1	0	1	0	0	0	1	0	1	0	1	0	0	0			0			0			0			0			0			0			0			0			0			1	1	1
1	50	0	1	1	1		1	1	1	1	1	1	0	2	0	0	0			0			0			0			0			3	0	1	3	0	1	2	1	1	0			4	1	1	1	1	1
0	66	0	1	0	0	0	0	0	0	0	1	1	0	1	0	1	0			0			0			0			0			0			0			1	0	1	0			0			1	1	1
0	58	0	1	1	1		1	1	1	1	1	1	0	2	0	1	0			0			0			0			0			2	1	1	3	1	1	2	1	1	1	1	1	0			0	1	1
0	24	0	0	1	0		1	1	1	0	1	0	0	1	0	0	0			0			0			0			0			1	0	0	0			0			0			0			1	1	1
1	54	0	1	1	1		1	1	1	1	1	1	0	1	0	0	0			0			0			0			0			0			0			0			0			0			1	1	1
0	62	0	1	1	1		1	1	1	1	1	1	0	2	0	1	1	0	1	0			1	0	1	0			0			2	0	1	2	0	1	2	0	1	2	0	1	0			1	1	1
0	65	0	0	0	1		1	1	1	1	1	1	0	2	0	1	1	0	0	2	0	0	2	0	1	0			0			2	0	1	2	0	1	2	0	1	2	0	1	1	0	0	1	1	1
1	50	0	0	1	0		0	0	1	0	1	1	0	1	0	0	0			0			0			0			0			0			0			0			0			0			1	1	1
1	51	0	1	1	1		1	1	1	1	1	1	0	1	0	0	0			0			0			0			0			0			0			1	0	0	0			0			0	1	1
1	54	0	1	1	1	0	1	1	1	1	1	1	0	0			0			0			0			0			0			0			0			0			0			0			1	1	1
1	59	0	1	1	1		1	1	1	1	1	1	0	0			1	0	0	1	0	0	0			0			0			0			0			0			0			0			1	0	0
1	47	0	1	1	1		1	1	1	1	1	1	0	0			0			0			0			0			0			0			0			0			0			0			1	1	1
0	48	0	1	0	1		1	1	1	1	1	1	0	1	0	0	0			0			1	0	0	0			0			0			1	0	0	0			0			0			1	1	1
1	35	0	1	1	1		1	1	1	1	1	1	0	1	0	0	0			1	0	0	0			0			0			0			0			0			0			0			0	1	1
0	51	0	1	1	1		1	1	1	1	1	1	0	1	0	0	0			0			0			0			0			0			0			0			0			0			1	1	1
0	53	0	1	0	1		1	1	1	1	1	1	0	1	0	0	0			0			0			0			0			0			0			1	0	0	0			0			1	1	1
1	59	0	0	1	1		1	1	1	1	1	1	0	1	0	0	0			0			0			0			0			0			0			0			0			0			1	1	1
1	34	1	1	1	1		1	1	1	1	1	1	0	0			0			0			1	0	0	0			0			2	0	0	2	0	0	0			0			0			1	1	1
1	59	0	1	1	1		1	1	1	1	1	1	0	0			0			0			0			0			0			0			0			0			0			0			1	1	1
1	54	0	1	1	1		1	1	1	1	1	1	0	2	0	0	0			0			0			0			0			0			0			0			0			0			1	1	1
0	61	0	1	1	1		1	1	1	1	1	1	0	1	0	0	0			0			0			0			0			0			0			0			0			0			1	1	1
0	50	1	1	1	0		0	1	0	0	1	1	0	1	0	0	0			0			0			0			0			0			2	1	1	0			0			0			1	1	1
1	59	0	1	1	1		1	1	1	1	1	1	0	1	0	0	0			0			0			0			0			0			0			0			0			0			1	1	1
0	40	1	1	0	0		1	1	1	0	1	1	0	0			0			0			0			0			0			0			0			0			0			0			0	1	1
1	61	0	1	1	1		1	1	1	1	1	1	0	2	0	1	1	0	1	0			1	0	0	0			0			3	0	1	1	1	0	1	1	1	0			0			1	1	1
1	57	0	1	0	1		1	1	1	1	1	1	0	1	0	0	1	0	0	0			0			0			0			0			0			1	0	0	0			0			1	1	1
0	57	1	1	1	1		1	1	1	1	1	1	0	0			0			0			0			0			0			0			0			0			0			0			1	1	1
0	34	0	1	1	1		1	1	1	1	1	1	0	2	0	1	0			0			0			0			0			1	0	0	0			2	0	0	0			0			1	1	1
0	58	0	1	0	1		1	1	1	1	1	1	0	0			0			0			0			0			0			0			0			1	0	0	0			0			1	1	1
1	62	0	1	1	1		1	1	1	1	1	1	0	1	1	1	1	1	1	1	1	1	0			0			0			0			0			0			0			0			0	1	1
0	60	0	0	0	1	1	1	1	1	1	1	1	0	2	0	0	0			0			0			0			0			0			1	0	0	1	0	0	1	0	0	0			1	1	1
0	44	1	0	0	0	0	0	0	1	1	1	1	0	1	0	1	0			0			1	0	1	0			0			0			1	0	1	0			0			0			1	1	1
1	53	0	1	1	1		1	1	1	1	1	1	0	0			0			0			0			0			0			0			0			0			0			0			1	1	1
1	64	0	1	0	1	1	1	1	1	1	1	1	0	1	0	1	0			0			0			0			0			0			0			0			0			0			1	1	1
0	40	0	0	0	1		1	1	1	1	1	1	0	0			0			0			0			0			0			0			0			1	0	0	0			0			1	1	1
1	50	0	0	1	1		1	1	1	1	1	1	0	1	0	0	0			0			0			0			0			1	0	0	0			1	0	1	0			0			1	1	1
0	40	0	1	1	1		1	1	1	1	1	1	0	0			0			0			0			0			0			0			0			0			0			0			0	1	1
0	58	0	1	0	1		1	1	1	1	1	1	0	1	0	0	0			0			0			0			0			0			0			0			0			0			1	1	1
1	53	0	1	1	1		1	1	1	1	1	1	0	1	0	1	0			0			0			0			0			0			0			1	0	0	0			0			0	1	1
1	57	0	1	1	1		1	1	1	1	1	1	0	1	0	0	0			0			0			0			0			0			0			0			0			0			1	1	1
1		0	0	0	1		1	1	1	1	1	1	0	1	0	0	0			0			0			0			0			0			0			0			0			0			1	1	1
1	64	0	0	0	1		1	1	1	1	1	1	0	0			0			0			0			0			0			0			0			0			0			0			1	1	1
1	54	0	1	1	1		1	1	0	1	1	1	0	1	0	0	0			0			2	0	1	3	0	1	2	0	0	2	0	1	3	0	1	2	0	1	2	0	1	0			0	1	1
1	37	0	1	1	0		0	1	0	1	0	1	0	1	0	0	0			0			0			0			0			2	0	1	0			0			0			0			1	1	1
1	44	0	1	1	1		1	1	1	1	1	1	0	0			0			0			0			0			0			2	0	0	1	0	0	2	0	0	0			0			1	1	1
1	44	0	1	1	1		1	1	1	1	1	1	0	1	0	1	0			0			0			0			0			2	0	1	2	1	0	0			0			0			0	1	1
0	51	0	0	0	0		0	1	0	1	1	0	0	2	0	1	0			0			0			0			0			1	1	0	1	1	1	2	0	1	2	0	1	0			0	1	1
0	27	0	1	1	1		1	1	1	1	1	1	0	1	0	0	0			0			0			0			0			0			0			0			0			0			1	1	1
1	47	0	1	1	1		1	1	1	1	1	1	0	2	0	1	1	0	0	0			0			0			0			2	0	1	3	0	1	2	0	1	1	0	1	0			1	1	1
0	57	1	1	1	1		1	1	1	1	1	1	0	2	0	0	0			0			0			0			0			0			1	0	0	0			0			0			1	1	1
0	60	0	1	1	1	1	1	1	1	1	1	1	0	0			0			0			0			0			0			0			0			0			0			0			1	1	1
0	59	1	1	1	1		1	1	1	1	1	1	0	1	0	1	0			0			0			0			0			0			0			1	0	1	0			0			1	1	1
1	60	0	1	1	0		0	0	1	0	0	0	0	1	0	1	0			1	0	0	0			0			0			1	0	0	1	1	1	1	1	1	0			0			1	1	1
1	50	0	1	1	1		1	1	1	1	1	1	0	1	0	1	0			0			0			0			0			0			0			0			0			0			1	1	1
0	51	0	1	0	1		1	1	1	1	1	1	0	1	0	0	0			0			0			0			0			2	0	0	1	0	0	1	0	0	0			0			1	1	1
1	56	0	1	0	1		1	1	1	1	1	1	0	0			0			0			0			0			0			0			0			0			1	1	1	0			0	1	1
1	50	0	1	0	1		1	1	1	1	1	1	0	1	1	1	0			0			0			0			0			1	0	1	0			1	1	1	0			1	1	1	0	0	0
1	41	0	1	0	1		1	1	1	1	1	1	0	2	0	0	0			0			2	0	0	0			0			2	0	0	2	0	0	0			0			0			1	1	1
0	60	0	1	1	1		1	1	1	1	1	1	0	0			0			0			0			0			0			0			0			0			0			0			1	1	1
1	54	0	0	0	0		0	1	1	1	1	0	0	0			0			0			0			0			0			0			0			0			0			0			0	1	0
1	59	1	1	0	0		0	0	1	0	0	1	0	2	0	1	0			1	0	0	1	0	1	0			0			2	0	1	0			0			2	0	1	0			1	1	1
1	46	0	1	1	1		1	1	1	1	1	1	0	1	0	1	1	0	1	1	0	1	0			1	0	0	0			0			0			1	0	1	0			0			1	1	1
0	59	0	1	0	0		0	0	0	0	1	0	0	2	0	1	0			0			1	0	0	0			0			1	0	1	1	0	1	2	0	1	2	0	1	0			1	1	1
0	46	0	1	0	0		0	0	1	0	1	1	0	1	0	0	0			0			0			0			0			0			0			0			0			0			1	1	1
0	50	0	1	0	1		1	1	1	1	1	1	0	2	0	0	1	0	0	1	0	0	1	0	0	1	0	0	0			2	0	1	2	0	1	2	0	1	2	0	1	0			1	1	1
0	40	0	1	1	1	0	1	1	1	1	1	1	0	1	0	0	0			0			0			0			0			0			0			0			0			0			1	1	1
0	47	0	1	0	0		0	1	1	0	1	0	0	0			0			0			0			0	0		0			1	0	0	1	0	0	1	0	0	0			2	1	1	1	1	1
0	49	0	1	0	1	1	1	1	1	1	1	1	0	0			0			0			0			0			0			0			0			0			0			0			1	1	1
0	30	1	1	0	1	1	1	1	1	1	1	1	0	2	0	1	0			0			2	0	1	0			0			2	0	1	2	0	1	2	0	1	2	0	1	0			1	1	1
0	60	0	1	1	1		1	1	1	1	1	1	0	1	0	0	0			0			1	0	0	0			0			1	0	0	1	0	0	1	0	0	0			0			1	1	1
0	47	0	1	1	1		1	1	1	1	1	1	0	0			0			0			1	1	0	0			0			1	1	0	2	1	1	0			0			2	1	1	1	1	1
0	46	0	1	0	1		1	1	1	1	1	1	0	1	0	1	0			0			0			0			0			0			0			1	0	1	0			0			0	0	0
0	54	0	0	0	0		0	0	0	1	1	0	0	0			0			0			0			0			0			0			0			0			0			0			0	1	1
0	60	0	1	0	0	1	0	1	0	1	1	1	0	0			0			0			0			0			0			0			0			0			0			0			1	1	1
1	40	1	1	1	1		1	1	1	1	1	1	0	2	0	1	1	0	1	1	1	1	0			0			0			0			0			2	1	1	2	1	1		1	1	1	1	1
1	56	0	1	1	1		1	1	1	1	1	1	0	0			0			0			0			0			0			0			0			0			0			0			1	1	1
1	57	0	1	1	1		1	1	1	1	1	1	0	1	0	1	0			0			0			0			0			0			0			0			0			0			0	1	1
0	45	0	1	0	1		1	1	1	1	1	1	0	1	0	0	0			2	0	0	0			0			0			0			0			0			0			0			0	0	0
0		0	0	1	0		0	0	0	1	1	0	0	1	0	1	0			0			0			0			0			0			0			0			1	1	1	0			1	1	1
1	36	0	0	0	1		1	1	1	1	1	1	0	1	0	0	0			0			0			0			0			0			0			0			0			0			1	1	1
1	30	0	1	1	1		1	1	1	1	1	1	0	1	0	0	0			0			0			0			0			1	0	1	1	0	1	0			0			0			0	1	1
0	41	0	0	1	0		0	0	0	1	1	0	0	1	0	1	1	0	1	0			0			0			0			2	0	1	2	0	0	1	0	0	1	0	0	1	1	1	1	1	1
1	64	0	1	1	1		1	1	1	1	1	1	0	0			0			0			0			0			0			0			0			0			0			0			1	1	1
0	32	0	1	0	0		1	1	0	0	1	1	0	1	0	0	0			0			0			0			0			0			0			0			0			0			1	1	1
1	60	1	1	1	1	1	1	1	1	1	1	1	0	0			0			0			0			0			0			0			0			0			0			0			1	1	1
0	62	0	1	1	1		1	1	1	1	1	1	0	1	0	0	0			0			0			0			0			0			0			1	0	0	0			0			1	1	1
1	41	0	1	1	0	0	0	0	1	0	1	1	0	0			0			0			0			0			0			0			0			0			0			0			1	1	1
1	56	1	1	1	1		1	1	1	1	1	1	0	1	0	0	0			0			0			0			0			1	0	0	1	0	0	1	0	0	0			0			1	1	1
1	43	0	1	1	1		1	1	1	1	1	1	0	1	0	0	0			0			0			0			0			0			0			0			0			0			1	1	1
1	40	0	0	1	1		1	1	1	1	1	1	0	2	0	0	0			1	0	0	0			0			0			2	0	0	2	0	1	2	0	1	0			0			1	1	1
1	61	0	1	1	1	1	1	1	1	1	1	1	0	1	0	0	0			0			0			0			0			0			1	1	1	0			0			0			1	1	1
1	28	0	1	1	1		1	1	1	1	1	1	0	1	0	0	0			0			0			0			0			0			0			1	0	0	0			0			1	1	1
1	41	0	1	1	1		1	1	1	1	1	1	0	0			0			0			1	0	0	0			0			1	0	0	2	0	0	0			0			0			0	1	1
0	55	0	1	0	0		1	1	0	0	1	0	0	1	0	0	0			0			1	0	0	0			0			3	0	0	0			0			0			0			0	1	1
1	37	1	1	1	1		1	1	1	1	1	1	0	1	0	0	0			0			0			0			0			0			0			0			0			0			1	1	1
1	66	0	1	1	1		1	1	1	1	1	1	0	1	0	0	0			1	0	0	1	0	0	0			0			0			1	0	0	0			0			0			1	1	1
1	32	0	1	1	1		1	1	1	1	1	1	0	1	0	1	0			0			0			0			0			0			0			1	0	1	0			0			0	1	1
1	29	0	0	1	0		0	1	1	1	1	0	0	2	0	1	0			0			0			0			0			0			2	0	0	0			0			0			0	1	1
1	35	1	1	1	1	1	1	1	1	1	1	1	0	0			0			0			0			0			0			0			0			0			0			0			1	1	1
1	57	0	1	0	1		1	1	1	1	1	1	0	2	0	1	1	0	0	1	0	0	0			1	0	0	0			0			1	0	0	0			0			0			0	0	1
1	27	0	1	1	1		1	1	1	1	1	1	0	1	0	0	0			0			0			0			0			0			0			0			0			0			0	1	1
1	43	0	1	1	1		1	1	1	1	1	1	0	0			0			0			0			0			0			0			1	0	0	0			0			4	0	1	1	1	1
1	49	0	1	1	1		1	1	1	1	1	1	0	1	1	0	0			0			0			0			0			0			1	1	0	0			0			0			1	1	1
1	60	0	1	0	1		1	1	1	1	1	1	0	0			0			0			0			0			0			0			0			0			0			0			0	1	1
1	51	0	1	0	0		0	1	1	0	1	0	0	0	0	1	0			0	0	1	0			0			0			0			0			0	0	1	0			0			1	1	1
1	61	0	1	1	1	1	1	1	1	1	1	1	0	1	1	0	0			0			0			0			0			1	1	0	0			0			0			0			1	1	1
1	42	0	1	1	1		1	1	1	1	1	1	0	1	0	0	0			1	0	1	0			0			0			0			0			0			0			0			1	1	1
1	39	0	0	0	1	0	1	1	1	1	1	1	0	1	0	0	0			0			0			0			0			0			0			0			0			0			1	1	1
1	54	1	1	1	1		1	1	1	1	1	1	0	0			0			0			0			0			0			0			0			1	0	1	0			0			1	1	1
1	45	0	1	1	1		1	1	1	1	1	1	0	2	0	0	0			0			0			0			0			0			0			0			0			0			1	1	1
1	38	0	0	1	0		0	1	1	1	1	0	0	1	0	0	0			0			0			0			0			2	0	0	2	0	1	1	0	0	0			0			0	1	1
1	55	0	1	1	1		1	1	1	1	1	1	0	0			0			0			0			0			0			0			0			0			0			0			0	1	1
1	42	0	0	1	0		0	0	1	0	1	0	0	1	0	0	0			0			0			0			0			0			0			0			0			0			0	0	1
1	45	1	1	1	1		1	1	1	1	1	1	0	0			0			0			1	0	0	0			0			1	0	0	0			1	0	0	0			0			1	1	1
1	41	0	1	1	1		1	1	1	1	1	1	0	1	0	0	0			0			0			0			0			0			2	0	0	0			0			0			1	1	1
1	51	0	1	1	1		1	1	1	1	1	1	0	1	0	0	0			0			0			0			0			1	0	0	0			0			0			0			0	0	0
1	37	0	1	1	1		1	1	1	1	1	1	0	1	0	1	0			0			0			0			0			0			0			0			0			0			0	1	1
1	61	1	0	0	0		0	0	0	0	0	0	0	1	0	0	0			0			0			0			0			1	0	0	0			0			0			0			0	0	0
1	56	0	1	1	1		1	1	1	1	1	1	0	2	0	1	1	0	0	1	0	1	0			0			0			0			0			1	0	1	0			0			1	1	1
1	51	0	1	0	0		0	1	0	1	1	1	0	1	0	0	0			0			0			0			0			1	0	0	1	0	0	0			0			0			0	0	1
1	58	0	1	1	1		1	1	1	1	1	1	0	1	0	0	0			1	0	0	0			0			0			1	0	1	1	0	0	0			0			0			1	1	1
1	55	0	1	0	1		1	1	1	1	1	1	0	1	0	1	0			0			0			0			0			1	0	0	1	1	0	1	1	1	1	0	1	1	1	1	1	1	1
1	55	0	1	1	1		1	1	1	1	1	1	0	0			0			0			0			0			0			0			0			1	0	0	0			0			1	1	1
1	58	0	1	1	1		1	1	1	1	1	1	0	0			0			0			0			0			0			0			0			0			0			0			1	1	1
1	25	0	0	1	1		1	1	1	1	1	1	0	1	0	0	0			0			0			0			0			0			1	0	0	0			0			0			1	1	1
1	42	0	0	1	0	1	0	1	0	0	1	1	0	0			0			0			0			0			0			0			0			0			0			0			1	1	1
1		0	1	1	1		1	1	1	1	1	1	0	1	0	1	0			0			0			0			0			0			2	0	1	1	0	0	0			0			1	1	1
1	61	0	0	0	0		0	0	1	0	1	0	0	0			0			0			0			0			0			0			0			0			0			0			1	1	1
1		0	1	1	0		0	0	1	0	1	1	0	0			1	0	0	1	0	0	0			0			0			0			0			0			0			0			0	0	0
1	39	1	1	1	0		0	0	0	1	1	1	0	2	0	0	0			0			1	0	0	0			0			1	0	0	1	0	0	1	0	0	0			0			1	1	1
1	58	1	1	1	1	1	1	1	1	1	1	1	0	1	0	1	0			0			0			0			0			0			0			0			0			0			1	1	1
1	62	0	1	1	1		1	1	1	1	1	1	0	0			0			0			0			0			0			0			0			0			0			0			0	1	1
1	45	0	1	1	1		1	1	1	1	1	1	0	2	0	0	0			0			1	0	0	0			0			1	0	1	2	0	1	2	0	1	2	1	1	1	1	1	1	1	1
1	54	0	1	1	1		1	1	1	1	1	1	0	0			0			0			0			0			0			0			0			0			0			0			1	1	1
1	45	0	1	1	1		1	1	1	1	1	1	0	0			0			0			0			0			0			0			0			0			0			0			0	1	1
1	43	0	0	0	1		1	1	1	1	1	1	0	0			1	0	0	1	0	0	0			0			0			0			0			0			0			2	1	1	1	1	1
1	30	0	1	1	1		1	1	1	1	1	1	0	1	0	0	1	1	1	0			0			1	1	1	0			2	1	1	1	1	1	1	0	1	0			0			1	1	1
1	64	0	1	0	1	1	1	1	1	1	1	1	0	1	0	0	0			0			0			0			0			0			0			1	0	0	0			0			1	1	1
1	23	0	0	1	1		1	1	1	1	1	1	0	1	0	0	0			0			0			0			0			0			1	1	0	0			0			0			1	1	1
1	59	0	1	0	1		1	1	1	1	1	1	0	1	0	1	0			1	0	0	0			0			0			0			0			0			0			0			1	1	1
1	28	0	1	0	1		1	1	1	1	1	1	0	1	0	0	0			0			0			0			0			0			0			1	0	0	0			0			1	1	1
0	52	0	1	1	1	1	1	1	1	1	1	1	0	1	0	0	0			0			0			0			0			0			0			0			0			0			1	1	1
1	58	0	1	1	1		1	1	1	1	1	1	0	0			0			0			0			0			0			0			0			0			0			0			1	1	1
1	30	0	1	1	1	0	1	1	1	1	1	1	0	0			1	0	0	0			0			0			0			0			0			0			0			0			1	1	1
1	39	1	1	0	1		1	1	1	1	1	1	0	1	0	0	0			0			0			0			0			0			0			0			0			0			0	1	0
1	31	1	1	1	1		1	1	1	1	1	1	0	0			0			0			0			0			0			0			0			1	0	0	0			0			1	1	1
1	64	0	1	0	1	1	1	1	1	1	1	1	0	1	0	1	1	0	1	0			0			0			0			0			1	0	1	1	0	1	0			0			1	1	1
1	56	0	1	1	1		1	1	1	1	1	1	0	1	0	1	1	0	1	1	0	1	0			0			0			0			0			0			0			0			1	1	1
1	49	1	1	1	1	1	1	1	1	1	1	1	0	0			0			0			0			0			0			0			0			0			0			0			1	1	1
1	32	1	1	1	1		1	1	1	1	1	1	0	1	0	0	0			0			0			0			0			0			1	0	0	1	0	0	0			0			1	1	1
1	53	0	1	0	1	1	1	1	1	1	1	1	0	2	1	0	0			0			1	1	0	0			0			1	1	0	2	1	0	2	1	0	0			0			1	1	1
1	61	0	1	1	0		1	1	1	1	1	0	0	0			0			0			0			0			0			0			0			0			0			0			1	1	1
1	25	0	1	1	1	1	1	1	1	1	1	1	0	1	0	0	0			0			0			0			0			0			0			0			0			0			1	1	1
0	54	0	1	0	1		1	1	1	1	1	1	0	1	0	0	0			0			0			0			0			0			0			0			0			0			0	1	1
0	32	0	1	0	1	1	1	1	1	1	1	1	0	2	0	1	1	0	1	1	0	1	1	0	1	2	0	0	0			2	0	1	2	0	1	2	0	1	2	0	1	2	0	1	0	0	0
0	57	1	1	1	1		1	1	1	1	1	1	0	0			0			0			0			0			0			0			0			0			0			0			1	1	1
0	60	0	1	0	0		0	0	0	0	1	1	0	0			0			0			0			0			0			0			0			0			0			0			0	1	1
0	58	0	1	1	1	1	1	1	1	1	1	1	0	1	0	0	0			1	0	1	0			0			0			0			0			0			0			0			1	1	1
0	56	0	1	0	1		1	1	1	1	1	1	0	1	0	0	0			0			0			0			0			0			0			0			0			0			0	1	1
0	39	0	1	1	1		1	1	1	1	1	1	0	1	1	0	0			0			0			0			0			0			0			0			0			0			1	1	1
0	64	0	0	0	0		0	1	0	1	1	1	0	1	0	0	0			0			0			0			0			0			0			0			0			0			1	1	1
1	56	0	0	1	1	1	1	1	1	1	1	1	0	0			0			0			0			0			0			0			0			0			0			0			1	1	1
0	47	0	0	1	0	0	0	1	1	0	1	0	0	1	0	1	0			0			0			0			0			1	0	1	0			0			0			3	0	1	1	1	1
0	51	0	1	0	1		1	1	1	1	1	1	0	1	0	0	1	0	0	1	0	0	0			0			0			0			0			1	0	1	0			0			1	1	1
0	57	0	1	0	0	0	0	0	1	0	0	0	0	1	0	0	1	0	0	1	0	0	1	0	0	1	0	0	0			1	0	0	1	0	0	1	0	0	1	0	0	1	0	0	0	0	0
0	54	0	1	1	0		0	0	0	1	0	1	0	1	0	0	0			0			0			0			0			0			0			0			0			0			1	1	1
0	49	0	1	1	1		1	1	1	1	1	1	0	0			0			0			0			0			0			0			0			0			0			0			1	1	1
0	29	0	0	0	0		1	1	0	0	1	0	0	2	0	0	0			0			0			0			0			0			0			0			0			0			1	1	1
0	43	0	1	0	1		1	1	1	1	1	1	0	1	0	0	1	0	0	0			0			0			0			0			0			0			0			0			1	1	1
0	61	0	1	0	1		1	1	1	1	1	1	0	1	0	0	1	0	0	1	0	0	0			0			0			0			0			1	0	1	0			0			0	0	0
0	48	0	0	0	1		1	1	1	1	1	1	0	0			0			0			0			0			0			0			2	0	0	1	0	0	1	0	0	0			1	1	1
0	55	0	0	1	0		0	0	0	0	0	0	0	1	1	1	0			0			0			0			0			1	1	0	0			0			0			0			1	1	1
0	56	0	1	1	0		1	0	1	1	1	0	0	0			0			0			0			0			0			0			0			0			0			0			1	1	1
0		1	1		1		1	1	1	1	1	1	0	1	0	0	1	0	0	0			0			0			0			0			1	0	0	0			0			0			1	1	1
1	38	0	1	0	1		1	1	1	1	1	1	0	1	0	1	0			0			0			0			0			0			0			0			0			0			1	1	1
0	47	0	0	1	0		0	0	1	0	1	1	0	2	0	1	0			0			0			0			0			1	0	1	1	0	1	1	0	1	0			0			1	1	1
0	43	0	1	0	0	0	0	0	1	0	1	1	0	2	0	1	1	0	0	1	0	0	1	0	1	0			0			3	1	1	2	1	1	0			0			2	1	1	0	0	1
0	59	0	0	0	0	0	0	0	1	1	1	0	0	1	0	1	0			0			0			0			0			0			0			0			0			0			1	1	1
0	58	0	1	0	0		0	0	0	0	0	1	0	2	0	1	0			0			0			0			0			0			0			2	0	1	0			0			0	1	1
0	48	1	1	0	1		1	1	1	1	1	1	0	1	0	1	0			0			0			0			0			0			0			1	0	1	0			0			1	1	1
1	38	0	0	1	0		0	0	1	0	1	0	0	0			0			0			0			0			0			0			0			0			0			0			0	1	1
1	46	0	0	1	0		0	0	0	0	1	1	0	0			0			0			0			0			0			0			0			0			0			0			1	1	1
0	64	0	1	0	1	1	1	1	1	1	1	1	0	1	0	1	0			0			0			0			0			0			0			0			0			0			1	1	1
0	64	0	1	0	0		0	0	0	0	0	0	0	2	0	0	0			1	0	0	1	0	0	0			2	1	1	1	0	0	2	1	1	0			0			0			1	1	1
0	42	0	0	1	0		0	1	0	0	0	1	0	1	0	1	0			0			0			0			0			0			0			0			0			0			0	0	0
0	51	0	1	1	1	1	1	1	1	1	1	1	0	0			0			0			0			0			0			0			0			0			0			0			1	1	1
1	53	1	0	0	0		0	1	0	1	1	1	0	2	0	0	0			0			1	0	0	0			0			1	0	0	0			1	0	0	1	0	0	0			1	1	1
0	40	1	1	0	1	1	1	1	1	1	1	1	0	1	0	0	0			0			0			0			0			0			0			0			0			0			1	1	1
0	63	0	0	0	0		0	0	0	1	1	1	0	1	0	0	0			1	0	0	0			0			0			0			0			0			0			1	0	0	1	1	1
0	28	0	1	1	1	1	1	1	1	1	1	1	0	2	0	1	1	0	0	1	0	1	0			0			0			1	1	0	1	0	0	2	0	1	1	1	1	1	1	0	1	1	1
0	60	0	0	0	0		0	1	1	1	1	0	0	1	0	0	1	0	0	0			0			0			0			0			0			0			1	0	0	0			1	1	1
1	32	1	1	1	1		1	1	1	1	1	1	0	1	0	0	0			0			0			0			0			0			1	0	0	1	0	0	0			0			0	1	1
0	62	0	1	0	0	1	1	0	1	1	1	0	0	0			0			0			1	0	0	0			0			2	0	0	3	0	0	1	0	0	0			0			1	1	1
0	59	0	1	0	1		1	1	1	1	1	1	0	1	0	1	0			0			0			0			0			0			0			0			0			0			0	1	1
0	51	0	0	0	0		0	1	0	0	1	1	0	1	0	1	0			0			0			0			0			0			0			0			0			0			1	1	1
1	52	0	0	1	0		1	1	0	1	1	1	0	2	0	1	1	0	1	2	0	1	0			0			0			1	0	1	2	0	1	2	0	1	2	0	1	0			1	1	1
1	57	0	1	1	1		1	1	1	1	1	1	0	1	0	0	2	0	1	0			0			0			0			1	0	0	1	0	1	1	0	1	0			0			1	1	1
0	65	0	0	0	0		0	0	0	0	0	0	0	2	0	1	2	0	1	2	0	1	0			0			0			1	1	0	2	1	1	2	0	1	0			0			1	1	1
1	45	0	1	1	1		1	1	1	1	1	1	0	2	0	1	2	1	1	1	1	1	0			0			0			0			0			2	0	1	2	0	1	3	1	1	1	1	1
1	40	0	1	0	1		1	1	1	1	1	1	0	3	0	1	3	0	1	2	0	1	0			0			0			0			0			1	0	1	0			1	0	1	1	1	1
1	49	0	0	0	0		0	0	0	0	1	0	0	1	0	1	2	0	1	2	0	1	0			0			0			1	0	0	0			1	0	0	0			0			1	1	1
1	57	0	0	0	1		1	1	1	1	1	1	0	1	0	1	2	0	1	1	0	0	0			0			0			0			0			0			0			0			1	1	1
0	56	0	0	0	0		1	1	1	0	1	1	0	1	1	1	2	1	1	0			0			0			0			0			0			1	1	1	0			0			1	1	1
0	51	0	1	1	1		1	1	1	1	1	1	0	0			2	0	1	1	0	1	0			0			0			0			0			1	1	0	0			0			1	0	0
0	73	0	1	0	0		0	1	1	0	1	1	0	3	0	1	2	0	1	2	0	1	2	0	1	0			0			3	1	0	3	1	1	3	1	1	3	1	1	0			1	1	1
1	51	0	1	1	1	1	1	1	1	1	1	1	0	2	0	1	2	0	1	1	0	1	0			0			0			0			0			0			0			2	1	1	1	1	1
1	43	0	0	0	0		0	1	0	0	1	0	0	2	1	1	2	1	1	1	1	0	0			0			0			2	1	0	2	1	0	2	1	0	1	1	0	1	1	0	1	1	1
1	34	1	1	1	1		1	1	1	1	1	1	0	3	0	1	2	0	1	2	1	1	1	1	1	2	1	1	0			3	1	1	3	0	1	3	0	1	3	0	1	0			1	1	1
1		0	1	1	1		1	1	1	1	1	1	0	3	0	1	2	0	1	1	0	1	2	0	1	3	0	0	0			2	0	1	3	0	1	1	0	1	0			4	0	1	0	1	0
0	52	0	0	0	0		0	0	1	0	1	1	0	1	0	0	2	0	0	1	0	0	0			0			0			1	0	0	1	0	0	0			0			0			1	1	1
1	53	0	1	1	1		1	1	1	1	1	1	0	2	1	1	3	1	1	2	1	1	2	1	1	0			0			1	1	1	1	1	1	2	1	1	0			0			1	1	1
1	46	0	0	1	0		0	1	0	0	1	0	0	1	0	0	2	0	1	1	0	0	0			0			0			0			1	0	0	0			0			0			0	1	1
0	42	0	0	0	0	1	0	0	1	1	1	1	0	2	0	1	3	0	1	1	0	1	0			0			0			1	0	0	2	0	1	2	0	1	2	0	1	0			1	1	1
0	52	0	1	1	1		1	1	1	1	1	1	0	1	0	1	2	0	0	1	0	1	0			0			0			0			0			0			0			0			1	1	1
[truncated: 83 more columns]
